# Supplementary material for: Testing a new platform to screen disease-modifying therapy in type 1 diabetes
Source: PLoS One. 2023 Dec 14;18(12):e0293268. doi: 10.1371/journal.pone.0293268 (PMC10721089; doi:10.1371/journal.pone.0293268)
Supplement: S1 Data — (XLSX) [file pone.0293268.s004.xlsx]

## Sheet: Comprehensive Combined
WBCL=liraglutide, WBCV=verapamil, WBCG=golimumab	Week	Completed Study?	Peak C-peptide (ng/mL)	Cpeptide Result	HbA1c	Height (cm)	Weight (kg)	BMI (kg/m2)	Notes	Age at Draw	Gender	T1D Duration At Draw	Adverse Event Type	study site
WBCL101	-12	Yes	<0.02	Undetectable	6.8					41	female	31.9		BRI
WBCL101	-2	Yes	<0.02	Undetectable	6.2					41	female	31.9		BRI
WBCL101	0	Yes	<0.02	Undetectable		160.3	68.4	26.6		41	female	32	constipation, fatigue, mild_nausea, heartburnacid_reflux, bruising_at_injection_sites, decreased_appetite, weight_loss, upper_respiratory_infection	BRI
WBCL101	4	Yes	<0.02	Undetectable						41	female	32.1		BRI
WBCL101	8	Yes	<0.02	Undetectable	not collected					41	female	32.1	dyspepsia, emesis_x1, cold_sore, diarrhea, yeast_vaginitis	BRI
WBCL102	-12	Yes	<0.02	Undetectable						43	female	32		BRI
WBCL102	-2	Yes	<0.02	Undetectable	7					43	female	32.1		BRI
WBCL102	0	Yes	<0.02	Undetectable		158.7	118.6	47.1		43	female	32.2		BRI
WBCL102	4	Yes	<0.02	Undetectable						43	female	32.2	intermittent_nausea, constipation, mild_headaches, migraine, mild_nausea, missed_menses, erratic_blood_sugars	BRI
WBCL102	8	Yes	<0.02	Undetectable	not collected					43	female	32.3	acid_reflux, decreased_appetite, redness_at_injection_sites, bruising_at_injection_sites, weight_loss, intermittent_tachycardia, increased_blood_pressure	BRI
WBCL103	-12	Yes	<0.02	Undetectable	7.7					37	female	10.4		BRI
WBCL103	-2	Yes	<0.02	Undetectable	7.4					37	female	10.5		BRI
WBCL103	0	Yes	<0.02	Undetectable		158.6	60	23.9		37	female	10.6		BRI
WBCL103	4	Yes	<0.02	Undetectable						37	female	10.7	rumbling_stomachgastric_noise, nausea, fatigue, nausea_and_vomiting, diarrhea, fever, lightheadedness	BRI
WBCL103	8	Yes	<0.02	Undetectable	not collected					37	female	10.7	decreased_appetite, weight_loss, nausea_and_vomiting	BRI
WBCL104	-12	Yes	<0.02	Undetectable	6.7					42	male	17.3		BRI
WBCL104	-2	Yes	<0.02	Undetectable	6.5					42	male	17.3		BRI
WBCL104	0	Yes	<0.02	Undetectable		183.9	87.4	25.8		42	male	17.4	nausea, decreased_appetite, gerd	BRI
WBCL104	4	Yes	<0.02	Undetectable						42	male	17.4	weight_loss	BRI
WBCL104	8	Yes	<0.02	Undetectable	not collected					42	male	17.5		BRI
WBCL105	-12	Yes	<0.02	Undetectable	7.3					47	female	37.7		BRI
WBCL105	-2	Yes	<0.02	Undetectable	7.2	159.5	70.8	27.8		48	female	37.8		BRI
WBCL105	0	Yes	<0.02	Undetectable						48	female	37.9		BRI
WBCL105	4	Yes	<0.02	Undetectable						48	female	38	heartburn, upper_respiratory_infection	BRI
WBCL105	8	Yes	<0.02	Undetectable	not collected					48	female	38	anorexia, nausea, weight_loss	BRI
WBCL106	-12	No	<0.02	Undetectable	7.7					45	female	35		BRI
WBCL106	-2	No	<0.02	Undetectable	7.2					45	female	35.1		BRI
WBCL106	0	No	<0.02	Undetectable		173.2	104.6	34.9		45	female	35.1		BRI
WBCL106	4	No	<0.02	Undetectable					withdrew secondary to AE	45	female	35.2	nausea, anorexia, genital infection	BRI
WBCL107	-12	No	0.02	below exclusion cut off						40	male	14.1		BRI
WBCL107	-2	No	0.035	below exclusion cut off					screen fail	40	male	14.2		BRI
WBCL108	-12	No	<0.02	Undetectable						38	female	27.8		BRI
WBCL108	-2	No	<0.02	Undetectable						38	female	27.9		BRI
WBCL108	0	No	<0.02	Undetectable		163	95.4	35.9	withdrew secondary to AE	38	female	27.9	Nausea	BRI
WBCL109	-12	Yes	<0.02	Undetectable	6.7					48	male	43.1		BRI
WBCL109	-2	Yes	<0.02	Undetectable	6.6					49	male	43.2		BRI
WBCL109	0	Yes	<0.02	Undetectable		172.5	74.8	25.1		49	male	43.3		BRI
WBCL109	4	Yes	<0.02	Undetectable						49	male	43.3	bruised_hip, elbow_abrasion, shoulder_pain, neck_pain, upper_respiratory_infection, rhinorrhea, nausea	BRI
WBCL109	8	Yes	<0.02	Undetectable	6.3					49	male	43.4	bruising_at_injection_site, decreased_appetite, gerd, weight_loss, lumpiness_at_injection_site, upper_respiratory_infection	BRI
WBCL110	-12	Yes	<0.02	Undetectable	6.7					44	female	32.1		BRI
WBCL110	-2	Yes	<0.02	Undetectable	6.8					44	female	32.2		BRI
WBCL110	0	Yes	<0.02	Undetectable		136.2	59.6	32.1		44	female	32.2		BRI
WBCL110	4	Yes	<0.02	Undetectable						44	female	32.3	nausea, vomiting, hiccups	BRI
WBCL110	8	Yes	<0.02	Undetectable	7.2					44	female	32.4	decreased_appetite, burping, weight_loss	BRI
WBCL111	-12	Yes	<0.02	Undetectable	6.2					24	female	19.6		BRI
WBCL111	-2	Yes	<0.02	Undetectable	6.7					24	female	19.7		BRI
WBCL111	0	Yes	<0.02	Undetectable		188.8	80.3	22.5		24	female	19.8		BRI
WBCL111	4	Yes	<0.02	Undetectable						24	female	19.9	anemia, thrombocytopenia, injection_site_bruising	BRI
WBCL111	8	Yes	<0.02	Undetectable	7.1					24	female	19.9	rash, decreased_appetite, weight_loss	BRI
WBCL112	-12	Yes	<0.02	Undetectable	7.4					49	female	36.1		BRI
WBCL112	-2	Yes	<0.02	Undetectable	7.5					49	female	36.3		BRI
WBCL112	0	Yes	<0.02	Undetectable		155.5	67.5	27.9		49	female	36.3		BRI
WBCL112	4	Yes	<0.02	Undetectable						49	female	36.4	lightheadedness, vomiting	BRI
WBCL112	8	Yes	<0.02	Undetectable	7.4					49	female	36.5	intermittent_nausea, decreased_appetite, bruising_at_injection_site, weight_loss, vaginal_yeast_infection	BRI
WBCL113	-12	Yes	<0.02	Undetectable	6.1					44	female	31		BRI
WBCL113	-2	Yes	<0.02	Undetectable	5.1					44	female	31.2		BRI
WBCL113	0	Yes	<0.02	Undetectable		160.8	84.3	32.6		44	female	31.2		BRI
WBCL113	4	Yes	<0.02	Undetectable						44	female	31.3	nausea, fullnessearly_satiety	BRI
WBCL113	8	Yes	0.015	below exclusion cut off	5.7					44	female	31.4	decreased_appetite	BRI
WBCL114	-12	Yes	0.01125	below exclusion cut off	7.2					40	male	27.3		BRI
WBCL114	-2	Yes	<0.02	Undetectable	6.7					40	male	27.5		BRI
WBCL114	0	Yes	<0.02	Undetectable		169	92.6	32.4		40	male	27.5		BRI
WBCL114	4	Yes	<0.02	Undetectable						40	male	27.6	decreased_appetite, nausea, headache	BRI
WBCL114	8	Yes	<0.02	Undetectable	6.9					40	male	27.7	post_nasal_drip, seasonal_allergies	BRI
WBCL-201	-12	No	0.440625	Detectable					Screen fail	23	male	9.3		RM
WBCL-202	-12	No	<0.02	Undetectable					Screen fail	18	female	14.1		RM
WBCL-204	-12	Yes	<0.02	Undetectable	6.6					34	male	21.1		RM
WBCL-204	-2	Yes	<0.02	Undetectable	6.6					34	male	21.3		RM
WBCL-204	0	Yes	<0.02	Undetectable		184.5	95.5	28.1		34	male	21.3		RM
WBCL-204	4	Yes	<0.02	Undetectable						34	male	21.4	nausea	RM
WBCL-204	8	Yes	<0.02	Undetectable	not collected					34	male	21.5		RM
WBCL-205	-12	No	<0.02	Undetectable					Screen fail	40	female	28.7		RM
WBCL-206	-12	No	0.01875	below exclusion cut off					Screen fail	36	female	5.1		RM
WBCL-207	-12	No		Did not run					Screen fail	22	male	7.6		RM
WBCL-208	-12	No	<0.02	Undetectable					Screen fail	40	male	17.5		RM
WBCV101	-52	Yes	<0.02	Undetectable	7.3					38	female	11.9		BRI
WBCV101	-6	Yes	<0.02	Undetectable	6.0					39	female	12.4		BRI
WBCV101	0	Yes	<0.02	Undetectable	6.2	157.9	61.8	24.8		39	female	12.5		BRI
WBCV101	2	Yes	<0.02	Undetectable						39	female	12.6		BRI
WBCV101	4	Yes	<0.02	Undetectable						39	female	12.6		BRI
WBCV101	6	Yes	<0.02	Undetectable						39	female	12.6		BRI
WBCV101	12	Yes	<0.02	Undetectable	not collected					39	female	12.8	constipation	BRI
WBCV102	-52	Yes	<0.02	Undetectable	7.1					37	female	33		BRI
WBCV102	-6	Yes	<0.02	Undetectable	7.1					38	female	33.4		BRI
WBCV102	0	Yes	<0.02	Undetectable	6.7	180	98.9	30.5		38	female	33.5		BRI
WBCV102	2	Yes	<0.02	Undetectable						38	female	33.5		BRI
WBCV102	4	Yes	<0.02	Undetectable						38	female	33.6	noncardiac_chest_pain	BRI
WBCV102	6	Yes	<0.02	Undetectable						38	female	33.6		BRI
WBCV102	12	Yes	<0.02	Undetectable	6.7					38	female	33.7		BRI
WBCV103	-52	Yes	<0.02	Undetectable	6.4					43	male	19.1		BRI
WBCV103	-6	Yes	<0.02	Undetectable	6.5					44	male	19.3		BRI
WBCV103	0	Yes	<0.02	Undetectable	6.4	182.8	86.8	26		44	male	19.4		BRI
WBCV103	2	Yes	<0.02	Undetectable						44	male	19.5		BRI
WBCV103	4	Yes	<0.02	Undetectable						44	male	19.5	constipation	BRI
WBCV103	6	Yes	<0.02	Undetectable						44	male	19.5		BRI
WBCV103	12	Yes	<0.02	Undetectable						44	male	19.6	gingivitis	BRI
WBCV104	-52	No	0.165625	Detectable					Screen Fail	26	female	14.6		BRI
WBCV105	-52	No	2.59375	Detectable					Screen Fail	43	female	21.7		BRI
WBCV106	-52	Yes	<0.02	Undetectable	7.0					25	female	20.7		BRI
WBCV106	-6	Yes	<0.02	Undetectable	6.7					26	female	21.5		BRI
WBCV106	0	Yes	<0.02	Undetectable	6.7	188.7	80.7	22.7		26	female	21.5		BRI
WBCV106	2	Yes	<0.02	Undetectable						26	female	21.6		BRI
WBCV106	4	Yes	<0.02	Undetectable						26	female	21.6	constipation, white_blood_cells_decreased, neutrophil_count_decreased	BRI
WBCV106	6	Yes	<0.02	Undetectable						26	female	21.6	increased_frequency_has	BRI
WBCV106	12	Yes	<0.02	Undetectable	6.4					26	female	21.8	rash_r_forearm	BRI
WBCV107	-52	No		Did not run					Withdrew before txt	21	female	0.3		BRI
WBCV108	-52	No	<0.02	Undetectable					Withdrew before txt	36	female	7.7		BRI
WBCV109	-52	Yes	<0.02	Undetectable	7.0					47	male	19.5		BRI
WBCV109	-6	Yes	<0.02	Undetectable	7.3					48	male	19.6		BRI
WBCV109	0	Yes	<0.02	Undetectable	7.2	174.8	94.4	30.9		48	male	19.7		BRI
WBCV109	2	Yes	<0.02	Undetectable						48	male	19.7		BRI
WBCV109	4	Yes	<0.02	Undetectable						48	male	19.8		BRI
WBCV109	6	Yes	<0.02	Undetectable						48	male	19.8	slower_digestion	BRI
WBCV109	12	Yes	<0.02	Undetectable	7.4					48	male	19.9	vaccination_side_effects	BRI
WBCV110	-52	Yes	<0.02	Undetectable	6.8					50	female	34.1		BRI
WBCV110	-6	Yes	<0.02	Undetectable	6.4					50	female	34.2		BRI
WBCV110	0	Yes	<0.02	Undetectable	6.9	174.3	84.9	27.9		50	female	34.3		BRI
WBCV110	2	Yes	<0.02	Undetectable						50	female	34.4		BRI
WBCV110	4	Yes	<0.02	Undetectable						50	female	34.4		BRI
WBCV110	6	Yes	<0.02	Undetectable						50	female	34.4		BRI
WBCV110	12	Yes	<0.02	Undetectable	6.8					51	female	34.6		BRI
WBCV111	-52	Yes	<0.02	Undetectable						43	female	2		BRI
WBCV111	-6	Yes	<0.02	Undetectable	6.6					43	female	2.1		BRI
WBCV111	0	Yes	<0.02	Undetectable	6.5	163.5	80.5	30.1		43	female	2.2		BRI
WBCV111	2	Yes	<0.02	Undetectable						43	female	2.2		BRI
WBCV111	4	Yes	<0.02	Undetectable						43	female	2.2		BRI
WBCV111	6	Yes	<0.02	Undetectable						43	female	2.3		BRI
WBCV111	12	Yes	<0.02	Undetectable	6.7					43	female	2.4	anal_itching	BRI
WBCV112	-52	No		Undetectable						21	female	5.9		BRI
WBCV112	-6	No		No Samples Collected					Withdrew before txt
WBCV113	-52	Yes	<0.02	Undetectable	6.3					22	female	15.8		BRI
WBCV113	-6	Yes	<0.02	Undetectable	6.3					22	female	15.9		BRI
WBCV113	0	Yes	<0.02	Undetectable	6.2	169.4	75.1	26.2		22	female	15.9		BRI
WBCV113	2	Yes	<0.02	Undetectable						22	female	16		BRI
WBCV113	4	Yes	<0.02	Undetectable						22	female	16	constipation	BRI
WBCV113	6	Yes	<0.02	Undetectable						22	female	16		BRI
WBCV113	12	Yes	<0.02	Undetectable	6.5					23	female	16.2		BRI
WBCG109	-52	Yes	<0.02	Undetectable						48	female	46.8		BRI
WBCG109	-52	Yes	<0.02	Undetectable	5.5				Study halted	48	female	46.9		BRI
WBCV114	-6	Yes	<0.02	Undetectable	5.6					48	female	47.1		BRI
WBCV114	0	Yes	<0.02	Undetectable	5.6	166.9	69.5	25		48	female	47.2		BRI
WBCV114	2	Yes	<0.02	Undetectable						48	female	47.2		BRI
WBCV114	4	Yes	<0.02	Undetectable						48	female	47.3	dry_throat, anemia, constipation	BRI
WBCV114	6	Yes	<0.02	Undetectable						48	female	47.3		BRI
WBCV114	12	Yes	<0.02	Undetectable	5.8					48	female	47.4	vaccine_response, rash_rlq_abd	BRI
WBCV115	-52	Yes	<0.02	Undetectable	6.6					29	male	22.6		BRI
WBCV115	-6	Yes	<0.02	Undetectable	6.3					29	male	22.7		BRI
WBCV115	0	Yes	<0.02	Undetectable	6.3	177.8	83.2	26.3		29	male	22.8		BRI
WBCV115	2	Yes	<0.02	Undetectable						29	male	22.8		BRI
WBCV115	4	Yes	<0.02	Undetectable						29	male	22.9	worsening_cough, tinea_versicolor	BRI
WBCV115	6	Yes	<0.02	Undetectable					Stopped verapamil	29	male	22.9	qt_prolongation	BRI
WBCV115	12	Yes	<0.02	Undetectable	6.3					29	male	22.9		BRI
WBCG101	-12	No	<0.02	Undetectable						38	female	11.4		BRI
WBCG101	-2	No	<0.02	Undetectable						38	female	11.9		BRI
WBCG101	0	No	<0.02	Undetectable					Study halted	38	female	12	upper_respiratory_infection	BRI
WBCG102	-12	Yes	<0.02	Undetectable						42	female	32.9		BRI
WBCG102	-2	Yes	<0.02	Undetectable					Study halted	42	female	33.4		BRI
WBCG102	-12	Yes	<0.02	Undetectable						44	female	34.9		BRI
WBCG102	-2	Yes	<0.02	Undetectable	6.9					44	female	35		BRI
WBCG102	0	Yes	<0.02	Undetectable		160.2	65.8	25.6		44	female	35		BRI
WBCG102	4	Yes	<0.02	Undetectable						44	female	35.1		BRI
WBCG102	8	Yes	<0.02	Undetectable	6.9					44	female	35.2	acute_cystitis_uncomplicated	BRI
WBCG103	-12	Yes	<0.02	Undetectable	7.3				Study halted	45	female	33.2		BRI
WBCG103	-12	Yes	<0.02	Undetectable	6.6					46	female	34.4		BRI
WBCG103	-2	Yes	<0.02	Undetectable	6.5					46	female	34.5		BRI
WBCG103	0	Yes	<0.02	Undetectable		135.2	59.8	32.7		46	female	34.5		BRI
WBCG103	4	Yes	<0.02	Undetectable						46	female	34.6		BRI
WBCG103	8	Yes	<0.02	Undetectable	6.3					46	female	34.6		BRI
WBCG104	-12	No	<0.02	Undetectable					Screen fail	25	female	20.7		BRI
WBCG105	-12	Yes	<0.02	Undetectable	6.1					46	female	33.3		BRI
WBCG105	-2	Yes	<0.02	Undetectable	6.1	160.5	82.1	31.9		46	female	33.3		BRI
WBCG105	0	Yes	<0.02	Undetectable						46	female	33.4		BRI
WBCG105	4	Yes	<0.02	Undetectable						46	female	33.4	injection_site_bruising	BRI
WBCG105	8	Yes	<0.02	Undetectable	6.3					47	female	33.5		BRI
WBCG106	-12	No	<0.02	Undetectable					Study halted	22	female	12.7		BRI
WBCG107	-12	No	<0.02	Undetectable					Study halted	38	female	11.4		BRI
WBCG108	-12	No	<0.02	Undetectable					Study halted	37	female	33		BRI
WBCG109	-12	No	<0.02	Undetectable						48	female	46.8		BRI
WBCG109	-2	No	<0.02	Undetectable					screen fail	48	female	46.9		BRI
WBCG110	-12	No	<0.02	Undetectable					withdrew before txt	30	female	9.7		BRI
