# Supplementary material for: Testing a new platform to screen disease-modifying therapy in type 1 diabetes
Source: PLoS One. 2023 Dec 14;18(12):e0293268. doi: 10.1371/journal.pone.0293268 (PMC10721089; doi:10.1371/journal.pone.0293268)
Supplement: S2 Data — (XLSX) [file pone.0293268.s005.xlsx]

## Sheet: Sheet1
Patient ID	Week	Age	Sex	Weight	Pancreas Volume [ml]	Pancreas Apparent Diffusion Coefficient [mm^2/s]	Pancreas T1 [ms]
WBCV101	week 0	39 years	F	61.8 kg	25.2	0.00158	748
WBCV101	week 12			61.7 kg	25	0.00134	746
WBCV102	week 0	38 years	F	98.9 kg	19.3	0.00106	789
WBCV102	week 12			101.4 kg	23.6	0.000971	741
WBCV106	week 0	26 years	F	80.7 kg	29.6	0.00151	929
WBCV106	week 12			81.3 kg	31.4	0.0148	723
WBCV109	week 0	48 years	M	94.4 kg	12.3	0.000851	637
WBCV109	week 12			94.8 kg	10.2	0.000977	652
WBCV110	week 0	50 years	F	84.9 kg	27.2	0.00127	778
WBCV110	week 12			83.6 kg	26	0.00117	821
WBCV111	week 0	43 years	F	80.5 kg	45.7	0.00176	No T1 map
WBCV111	week 12			80.5 kg	45.4	0.00165	797
WBCV114	week 0	48 years	F	69.5 kg	18.1	0.001384	745
WBCV114	week 12			69.9 kg	22.2	0.00124	998
WBCV115	week 0	29 years	M	83.2 kg	32	0.00105	549
WBCV115	week 12			85.8 kg	33	0.00107	570
